# Supplementary material for: Stress granule assembly impairs macrophage efferocytosis to aggravate allergic rhinitis in mice
Source: Nat Commun. 2025 Jul 1;16:5610. doi: 10.1038/s41467-025-60920-0 (PMC12218239; doi:10.1038/s41467-025-60920-0)
Supplement: Supplementary file 9 — Source Data [file 41467_2025_60920_MOESM9_ESM.xlsx]

## Sheet: Figure 1
Figure 1a
Ctrl
OVA-induced AR
Figure 1b
Ctrl
OVA-induced AR
Figure 1c
Ctrl
OVA-induced AR
Figure 1h
	β-actin Ct value	G3bp1 Ct value	2-∆∆Ct
PM	17.94	21.97	6.12138
	18.31	22.64	4.9721
	18.11	22.32	5.40336
BMDM	18.73	22.5	7.33022
	18.66	22.46	7.17936
	18.49	22.59	5.83146
BMN	18.71	25.72	0.775854
	18.54	26.5	0.401607
	18.08	24.79	0.955188
BMDE	17.82	24.03	1.35084
	17.99	23.85	1.72173
	18.23	24.81	1.04526
RAW 264.7	17.35	19.66	20.166
	17.61	19.78	22.2211
	17.45	20.19	14.9685
iBMDM	17.97	20.41	18.4284
	17.72	20.31	16.6086
	17.93	20.86	13.1215
Figure 1i
G3BP1									G3BP1										G3BP1
β-actin									β-actin										β-actin
grayscale value	line 1	line 2	line 3	line 4	line 5	line 6	line 7	line 8		grayscale value	line 1	line 2	line 3	line 4	line 5	line 6	line 7	line 8		grayscale value	line 1	line 2	line 3	line 4	line 5	line 6	line 7	line 8
G3BP1	191441	252402	126944	210360	38241	41075	44848	80298		G3BP1	81539	97077	115251	108376	37971	34744	32610	22110		G3BP1	177694	183720	181304	158361	47364	61543	46029	44747
β-actin	240481	308849	318344	234575	230496	266291	296005	296157		β-actin	195537	201777	206539	204043	206463	200283	176637	179011		β-actin	163476	198071	210427	218412	172582	189031	179013	175073
G3BP1/β-actin	0.796075	0.817234	0.398764	0.896771	0.165907	0.154249	0.151511	0.271133		G3BP1/β-actin	0.417	0.48111	0.558011	0.531143	0.183912	0.173475	0.184616	0.123512		G3BP1/β-actin	1.08697	0.927546	0.8616	0.725056	0.274443	0.325571	0.257127	0.255591
Figure 1j
G3BP1							G3BP1								G3BP1
β-actin							β-actin								β-actin
grayscale value	line 1	line 2	line 3	line 4	line 5	line 6		grayscale value	line 1	line 2	line 3	line 4	line 5	line 6		grayscale value	line 1	line 2	line 3	line 4	line 5	line 6
G3BP1	72207	77876	232851	241380	171021	138553		G3BP1	56904	68997	131598	123687	139813	131419		G3BP1	67533	49125	215298	200481	130704	111410
β-actin	349475	333532	328574	253576	226973	185585		β-actin	203291	203661	232603	219267	213978	198269		β-actin	264368	267077	252811	231050	226289	216086
G3BP1/β-actin	0.206616	0.233489	0.708671	0.951904	0.753486	0.746574		G3BP1/β-actin	0.279914	0.338784	0.565762	0.564093	0.653399	0.662832		G3BP1/β-actin	0.255451	0.183936	0.851616	0.867695	0.577598	0.515582

## Sheet: Supplementary Figure 1
Figure S1a
	Ctrl	AR
SG aggregates	53	186
	26	173
	40	138
Figure S1b
	Ctrl	AR
CD11b+ cells with SG assembly	8	25
	3	32
	5	36
Figure S1c
G3BP1 & CD3
Ctrl
OVA-induced AR
G3BP1 & CD19
Ctrl
OVA-induced AR
Figure S1h
PM Ctrl				PM HDM
BMDM Ctrl				BMDM HDM
NMT Ctrl				NMT HDM
Figure S1i
PM Ctrl				PM HDM
Figure S1j
NaAsO2
HDM
Figure S1k
HDM

## Sheet: Figure 2
Figure 2a
Control	G3bp1f/f					G3bp1mac-/-
Sneeze	2	3	3	5	1	3	2	4	4	2
Scratch	4	1	7	5	2	6	3	2	2	5
OVA	G3bp1f/f					G3bp1mac-/-
Sneeze	9	10	12	14	10	4	2	6	1	4
Scratch	14	16	19	16	15	5	8	10	6	9
HDM	G3bp1f/f					G3bp1mac-/-
Sneeze	8	7	12	10	11	2	5	3	4	6
Scratch	21	19	14	15	18	3	7	5	8	9
Figure 2b
G3bp1f/f : OVA-induced AR
G3bp1mac-/- : OVA-induced AR
G3bp1f/f : HDM-induced AR
G3bp1mac-/- : HDM-induced AR
Figure 2c
G3bp1f/f : OVA-induced AR								G3bp1mac-/- : OVA-induced AR
Figure 2d
Nasal Mucosa				Nasal Mucosa				Nasal Mucosa
Control (%)	Eosinophils of total cells	T cells of total cells		OVA (%)	Eosinophils of total cells	T cells of total cells		HDM (%)	Eosinophils of total cells	T cells of total cells
G3bp1f/f	0.07	0.69		G3bp1f/f	6.09	9.74		G3bp1f/f	7.2	12.97
	0.39	0.55			10.59	9.94			9.1	9.64
	0.19	0.61			9.44	8.65			5.1	8.83
G3bp1mac-/-	0.17	0.59		G3bp1mac-/-	2.26	7.48		G3bp1mac-/-	1.1	4.43
	0.45	0.63			4.41	6.19			1.8	7.22
	0.2	0.61			1.11	6.25			4.4	6.46
Figure 2e
NLF				NLF				NLF
Control	Eosinophils	Neutrophils		OVA	Eosinophils	Neutrophils		HDM	Eosinophils	Neutrophils
G3bp1f/f	64	64		G3bp1f/f	47840	56320		G3bp1f/f	38720	49600
	80	112			62240	76960			56000	70560
	64	80			59040	80320			44320	79040
G3bp1mac-/-	48	96		G3bp1mac-/-	12960	19840		G3bp1mac-/-	15360	20320
	48	48			11840	15200			32800	49760
	80	144			23680	28160			22880	26560
Figure 2f
Mres of CD45+ cells
	Ctrl	OVA	HDM
G3bp1f/f	3.2	5.05	3.74
	3.48	3.59	3.66
	2.66	4.14	5.29
G3bp1mac-/-	3.09	7.59	6.48
	4.42	6.28	8.4
	2.3	5.58	5.83
Figure 2g
OVA	β-actin Ct value	Il-4 Ct value	2-∆∆Ct	Il-5 Ct value	2-∆∆Ct	Il-13 Ct value	2-∆∆Ct	Il-6 Ct value	2-∆∆Ct	Prg2 Ct value	2-∆∆Ct	Epx Ct value	2-∆∆Ct	Mpo Ct value	2-∆∆Ct		OVA	β-actin Ct value	Il-10 Ct value	2-∆∆Ct
G3bp1f/f	18.39	26.16	4.5624	31.18	1.4032	31.26	1.333	24.99	5.1526	23.22	3.5036	29.84	3.5522	26.66	3.2283		G3bp1f/f	18.36	28.37	0.97
	18.46	26.08	5.0834	31.51	1.175	31.13	1.5323	24.98	5.4381	23.63	2.7853	29.59	4.459	26.25	4.5152			18.35	28.01	1.24
	17.81	26.09	3.2172	30.7	1.3183	30.1	1.9913	24.79	3.9456	22.83	3.0756	29.91	2.28	26.04	3.3237			18.91	28.42	1.37
G3bp1mac-/-	17.27	26.18	2.0731	31.12	0.6786	31.2	0.6398	25.1	2.1976	23.05	1.8174	29.9	1.5721	26.03	2.305		G3bp1mac-/-	18.54	27.62	1.85
	17.38	26.64	1.6299	32.57	0.2686	31.5	0.5624	25.18	2.2409	22.74	2.44	30.74	0.9531	26.89	1.3734			18.45	27.73	1.61
	16.73	26.39	1.2344	30.37	0.7817	30.01	1.0075	25.51	1.1368	22.64	1.6608	29.82	1.1493	26.35	1.2708			18.33	27.26	2.05
HDM	β-actin Ct value	Il4 Ct value	2-∆∆Ct	Il5 Ct value	2-∆∆Ct	Il13 Ct value	2-∆∆Ct	Il6 Ct value	2-∆∆Ct	Prg2 Ct value	2-∆∆Ct	Epx Ct value	2-∆∆Ct	Mpo Ct value	2-∆∆Ct		HDM	β-actin Ct value	Il-10 Ct value	2-∆∆Ct
G3bp1f/f	18.27	26.31	3.7994	31.26	1.2292	31.35	1.1549	25.18	4.1577	22.98	3.8208	29.66	3.7262	26.19	4.129		G3bp1f/f	18.74	28.52	1.14
	18.36	26.07	4.7759	30.89	1.6908	31.02	1.5451	24.79	5.7989	23.45	2.936	30.15	2.8239	26.34	3.9608			18.83	28.71	1.06
	18.62	26.15	5.4106	31.31	1.5133	30.84	2.0961	25.03	5.8799	23.61	3.1467	29.85	4.1633	26.8	3.4481			19.1	28.49	1.49
G3bp1mac-/-	18.19	27.64	1.4298	31.97	0.7109	31.88	0.7567	25.9	2.388	23.28	2.936	30.59	1.8502	26.97	2.2749		G3bp1mac-/-	19.24	28.25	1.94
	17.85	26.55	2.4046	32.21	0.4756	32.04	0.535	25.15	3.1729	23.21	2.4349	29.79	2.5451	26.74	2.1079			19.03	28.13	1.82
	17.94	26.68	2.3388	31.39	0.8936	31.71	0.7158	26.03	1.835	23.46	2.1793	30.27	1.9422	26.22	3.2172			18.84	27.64	2.24
Figure 2h
Control (pg/mL)	G3bp1f/f			G3bp1mac-/-
IL-4	12	15.5	9.8	12.9	14.5	10.3
IL-5	8.5	27.3	12.3	13.5	22.6	11.8
IL-13	6.8	15.6	10.8	12	16.5	8.6
OVA (pg/mL)	G3bp1f/f			G3bp1mac-/-
IL-4	126.4	118.4	155	81.8	90.5	38.9
IL-5	166.1	127.8	207.9	78.9	112	62.3
IL-13	111.2	167.8	127.8	67.3	88.6	92.2
HDM (pg/mL)	G3bp1f/f			G3bp1mac-/-
IL-4	135.6	150.2	118.1	100.7	107	95.9
IL-5	187.5	135.1	155.3	118	72.2	85.3
IL-13	159.5	211.1	186.7	136.1	105	98.6
Figure 2i
OVA	β-actin Ct value	Il-10 Ct value	2-∆∆Ct		HDM	β-actin Ct value	Il-10 Ct value	2-∆∆Ct
G3bp1f/f	21.65	31.13	1.40035		G3bp1f/f	22.17	31.94	1.14535
	22.08	31.78	1.20229			21.84	31.74	1.04665
	21.83	32.04	0.844275			22.31	32.45	0.886249
G3bp1mac-/-	22.77	30.85	3.69554		G3bp1mac-/-	22.46	30.71	3.28475
	22.12	30.65	2.70529			22.28	30.74	2.83979
	21.93	30.04	3.61948			22.09	31.23	1.7725
Figure 2j
Specific-IgE (ng/mL)	G3bp1f/f			G3bp1mac-/-
Control	20.4	44	67	30.5	55.8	42
OVA	433.3	369.2	420.9	187.8	249.1	304.8

## Sheet: Supplementary Figure 2
Figure S2b
BMDM	β-actin Ct value	G3bp1 Ct value	2-∆∆Ct	T cells	β-actin Ct value	G3bp1 Ct value	2-∆∆Ct
G3bp1f/f	18.39	26.16	4.5624	G3bp1f/f	20.11	25.16	3.0185
	18.46	26.08	5.0834		20.46	25.62	2.7969
	17.81	26.09	3.2172		20.29	25.27	3.1686
G3bp1mac-/-	17.27	26.18	2.0731	G3bp1mac-/-	20.07	25.08	3.1034
	17.38	26.64	1.6299		20.24	25.52	2.5737
	16.73	26.39	1.2344		20.33	25.11	3.6397
Figure S2c
G3BP1					G3BP1						G3BP1
β-actin					β-actin						β-actin
grayscale value	line 1	line 2	line 3	line 4		grayscale value	line 1	line 2	line 3	line 4		grayscale value	line 1	line 2	line 3	line 4
G3BP1	110020	133954	41720	31471		G3BP1	57407	89521	12951	13019		G3BP1	95329	65441	13666	10446
β-actin	161200	146974	180002	145715		β-actin	148258	166606	119917	113104		β-actin	184026	196443	174323	171487
G3BP1/β-actin	0.682506	0.911413	0.231775	0.215976		G3BP1/β-actin	0.38721	0.537322	0.108	0.115106		G3BP1/β-actin	0.518019	0.33313	0.0783947	0.0609142
G3BP1					G3BP1						G3BP1
β-actin					β-actin						β-actin
grayscale value	line 1	line 2	line 3	line 4		grayscale value	line 1	line 2	line 3	line 4		grayscale value	line 1	line 2	line 3	line 4
G3BP1	106045	98950	89274	93336		G3BP1	51876	61643	63794	68507		G3BP1	51852	56553	61939	66300
β-actin	195234	192930	163815	138224		β-actin	135135	146461	144995	129497		β-actin	129332	143740	149573	150982
G3BP1/β-actin	0.543169	0.51288	0.544968	0.675252		G3BP1/β-actin	0.383883	0.420883	0.439974	0.529024		G3BP1/β-actin	0.400922	0.39344	0.414105	0.439125
Figure S2d
G3bp1f/f Control
HDM
G3bp1mac-/-
Control
HDM
Figure S2f
Ctrl	G3bp1f/f					G3bp1eos-/-
Sneeze	1	4	5	3	3	2	4	5	3	2
Scratch	8	4	4	2	5	6	3	3	4	6
Ctrl	G3bp1f/f					G3bp1neu-/-
Sneeze	3	4	2	4	3	5	4	2	1	4
Scratch	7	2	5	5	3	4	3	2	8	4
OVA	G3bp1f/f					G3bp1eos-/-
Sneeze	11	14	13	13	10	9	11	14	10	12
Scratch	16	13	20	15	18	17	15	14	14	18
OVA	G3bp1f/f					G3bp1neu-/-
Sneeze	12	8	10	9	9	11	8	10	9	13
Scratch	19	13	15	15	18	15	13	16	18	15
Figure S2g
G3bp1f/f
G3bp1mac-/-
Figure S2h
G3bp1f/f							G3bp1mac-/-
Figure S2i
Histological score
	Ctrl	OVA	HDM
G3bp1f/f	0	4	5
	0	6	4
	1	3	4
	0	5	6
	0	4	4
G3bp1mac-/-	0	2	3
	1	2	2
	0	3	4
	0	4	3
	0	2	3
Figure S2j
PAS+ goblet cells
	Ctrl	OVA
G3bp1f/f	31	217
	25	178
	34	222
G3bp1mac-/-	23	109
	29	132
	30	104
Figure S2k
Nasal Mucosa					Nasal Mucosa					Nasal Mucosa
Control (%)	Macrophages of total cells	Neutrophils of total cells	B cells of total cells		OVA (%)	Macrophages of total cells	Neutrophils of total cells	B cells of total cells		HDM (%)	Macrophages of total cells	Neutrophils of total cells	B cells of total cells
G3bp1f/f	0.96	3.28	1.19		G3bp1f/f	1.7	10.95	3.06		G3bp1f/f	1.38	8.2	6.34
	1.12	2.9	1.12			3.9	14.8	3.08			3.57	15.3	2.98
	0.88	1.78	1.01			3.1	13.31	5.14			2.11	11.5	5.12
G3bp1mac-/-	1.04	3.02	1.29		G3bp1mac-/-	1	5.94	4.32		G3bp1mac-/-	2.37	8	4.34
	0.92	2.54	1.17			2.3	10.12	3.73			1	5.4	4.46
	0.96	1.85	1.02			2.9	2.82	5.43			2.29	11.1	3.67
Figure S2l
Control	β-actin Ct value	Il-4 Ct value	2-∆∆Ct	Il-5 Ct value	2-∆∆Ct	Il-13 Ct value	2-∆∆Ct	Il-6 Ct value	2-∆∆Ct		Control	β-actin Ct value	Il-10 Ct value	2-∆∆Ct
G3bp1f/f	17.48	28.23	0.5807	33.91	0.1133	32.85	0.2361	26.97	0.6953		G3bp1f/f	18.82	29.33	0.69
	17.38	28.21	0.5493	33.84	0.1109	32.27	0.3294	26.16	1.1374			18.66	29.37	0.6
	17.28	28.49	0.4221	32.76	0.2188	32.87	0.2027	25.98	1.2023			18.52	29.06	0.67
G3bp1mac-/-	17.03	28.01	0.4951	32.99	0.1569	32.71	0.1905	26.19	0.874		G3bp1mac-/-	18.39	29.36	0.5
	17.56	28.81	0.4106	33.81	0.1283	32.63	0.2907	26.09	1.3526			18.77	29.32	0.67
	17.26	28.11	0.5418	33.11	0.1693	32.18	0.3226	26.71	0.7149			18.5	29.24	0.58
Control	β-actin Ct value	Prg2 Ct value	2-∆∆Ct	Epx Ct value	2-∆∆Ct	Mpo Ct value	2-∆∆Ct
G3bp1f/f	17.48	24.07	1.038	30.11	1.5776	27.52	0.9499
	17.38	24.55	0.6944	30.32	1.2725	27.81	0.7249
	17.28	23.92	1.0027	30.21	1.2814	27.43	0.8801
G3bp1mac-/-	17.03	23.54	1.0972	30.04	1.2123	27.23	0.8501
	17.56	23.92	1.2174	30.31	1.4517	27.88	0.7823
	17.26	24.29	0.7652	29.95	1.5133	27.42	0.874
Figure S2m
G3bp1f/f
Control			OVA			HDM
G3bp1mac-/-
Control			OVA			HDM
Figure S2n
TUNEL fluorescence ratio
	Ctrl	OVA	HDM
G3bp1f/f	0.13	3.76	2.99
	0.05	4.21	3.33
	0.09	3.34	3.71
G3bp1mac-/-	0.11	0.45	0.47
	0.08	0.7	0.81
	0.1	0.73	0.65
Figure S2o
	β-actin Ct value	Il-4 Ct value	2-∆∆Ct
G3bp1f/f	19.35	27.13	4.54974
	19.11	27.26	3.52051
	19.44	26.98	5.37321
G3bp1mac-/-	19.49	27.32	4.39476
	19.25	27.01	4.61325
	19.3	27.52	3.35377

## Sheet: Figure 3
Figure 3c
PM co-cultured with BMDE
PKH26+ PM (%)	Control	HDM	NaAsO2
	47.4	35.2	25.7
	46.3	36.7	25.1
	45.8	35.6	24.8
PM co-cultured with Jurkat
PKH26+ PM (%)	Control	HDM	NaAsO2
	46.1	35.6	27
	45.2	35.4	25.4
	45.9	36.7	24.8
Figure 3d
BMDM co-cultured with BMDE
PKH26+ BMDM (%)	Control	HDM	NaAsO2
	51.4	28.1	28.9
	44.1	28.4	19.2
	42.9	26.9	22.6
Figure 3e
Control
HDM
NaAsO2
Figure 3f
PE+ PM (%)	Control	HDM	NaAsO2
	28	19.4	14.1
	28.1	17.1	17.7
	25.9	14.6	12.6
Figure 3g
BMDM co-cultured with Jurkat
PKH26+ BMDM (%)	Control	HDM
G3bp1flox/flox	44.3	29.9
G3bp1flox/flox	39.9	36.1
G3bp1flox/flox	44.8	34.8
G3bp1mac-/-	51.5	52.7
G3bp1mac-/-	50.1	50.8
G3bp1mac-/-	53	48.6
Figure 3h
Control
HDM
NaAsO2
Figure 3j
PE+ PM (%)	G3bp1flox/flox	G3bp1mac-/-
	22.3	34.3
	21.1	30.3
	25	29.5

## Sheet: Supplementary Figure 3
Figure S3c
PM co-cultured with BMN
PKH26+ PM (%)	Control	HDM	NaAsO2
	47.7	42	20.4
	48.1	39.9	21.2
	49.3	38.3	30.2
Figure S3e
PM co-cultured with BMDE
Control			HDM			NaAsO2
PM co-cultured with BMN
Control			HDM			NaAsO2
Figure S3h
PE+ MFI	Control	HDM	NaAsO2
	24452	20027	12518
	21717	13039	17456
	21764	15593	14028
Figure S3i
BMDM co-cultured with BMDE
PKH26+ BMDM (%)	Control	HDM
G3bp1f/f	46.3	31.8
	48.4	39.2
	43.8	34.3
G3bp1mac-/-	52.3	50.8
	57.1	55.3
	56	51.3
NMM co-cultured with Jurkat
PKH26+ NMM (%)	Control	HDM
G3bp1f/f	49.3	33.4
	45.5	32
	46.4	35.4
G3bp1mac-/-	55.1	53
	57.2	55.2
	52.8	51.9
Figure S3j
PM
	β-actin Ct value	G3bp1 Ct value	2-∆∆Ct
Negative control	17.76	23.35	2.0761
	17.93	23.38	2.2876
	17.81	23.73	1.6516
G3bp1 siRNA	17.88	25.15	0.6479
	17.93	25.06	0.7139
	17.84	25.1	0.6524
BMDM
	β-actin Ct value	G3bp1 Ct value	2-∆∆Ct
Negative control	17.81	23.22	2.3519
	17.35	23.12	1.8326
	17.55	23.23	1.9505
G3bp1 siRNA	17.69	25.47	0.455
	17.91	25.19	0.6434
	17.94	25.31	0.6045
Figure S3k
PM co-cultured with Jurkat
PKH26+ PM (%)	Control	HDM	NaAsO2
Negative control	40.5	34.6	32.8
	41	33.3	34.2
	40.8	35	33.1
G3bp1 siRNA	43.1	40.4	40
	42.4	39	38.1
	43.7	40.3	38.7
BMDM co-cultured with Jurkat
PKH26+ BMDM (%)	Control	HDM
Negative control	56.8	50.3
	54.2	52.9
	55.4	51.9
G3bp1 siRNA	58.7	56.2
	62.1	55
	58.8	57.2
Figure S3l
PE+ PM (%)	G3bp1f/f	G3bp1mac-/-
	21.4	32.4
	18.2	32.9
	18.8	32.7
Figure S3n
PE+ MFI	G3bp1f/f	G3bp1mac-/-
	8929	10441
	7159	10732
	8408	10881
Figure S3p
PE+ MFI	G3bp1f/f	G3bp1mac-/-
	11222	13114
	9513	12993
	10870	11629
Figure S3q
Before efferocytosis	β-actin Ct value	Il-10 Ct value	2-∆∆Ct		After efferocytosis	β-actin Ct value	Il-10 Ct value	2-∆∆Ct
G3bp1f/f	19.401	33.048	0.779549		G3bp1f/f	20.143	32.359	2.10193
	20.016	33.074	1.1726			20.161	32.399	2.07012
	19.344	32.715	0.943904			20.306	32.701	1.85666
G3bp1mac-/-	20.032	32.911	1.3275		G3bp1mac-/-	20.612	32.386	2.85544
	20	32.571	1.64343			20.112	32.056	2.53804
	19.7	31.998	1.98579			19.843	31.475	3.15079

## Sheet: Figure 4
Figure 4b
BMDM	Lrp1 Ct value		Lrp1 Ct value	%input
IgG	34.28	IgG input	24.54	1.1661
	34.83		24.55	0.807
	34.92		25.14	1.1358
Anti-G3BP1 Control	32.19	Anti-G3BP1 Control input	25.14	7.5411
	32.94		25.26	4.8729
	32.48		25.06	5.8109
Anti-G3BP1 HDM	32.11	Anti-G3BP1 HDM input	25.81	12.7355
	32.63		26.03	10.3086
	32.03		26.34	19.3973
PM	Lrp1 Ct value		Lrp1 Ct value	%input
IgG	34.8	IgG input	23.44	0.3783
	34.69		23.86	0.5505
	34.49		23.7	0.5675
Anti-G3BP1 Control	31.78	Anti-G3BP1 Control input	23.75	3.8338
	32.12		24.12	3.8981
	32.7		24.3	2.9501
Anti-G3BP1 HDM	30.54	Anti-G3BP1 HDM input	24.08	11.367
	30.42		24.13	12.8063
	31.08		24.13	8.0936
Figure 4c
RAW 264.7	Lrp1 Ct value		Lrp1 Ct value	%input
IgG	34.12	IgG input	22.93	0.428
	34.08		23.04	0.4749
	34.37		23.68	0.6053
Empty vector	32.21	Empty vector	23.02	1.7097
Anti-Flag	31.54	Anti-Flag input	22.74	2.242
	32.83		23.49	1.5473
G3BP1	30.16	G3BP1	22.46	4.7958
Anti-Flag	29.78	Anti-Flag input	22.61	6.9393
	30.74		23.27	5.6403
NTF2	29.94	NTF2	22.77	6.9441
Anti-Flag	30.09	Anti-Flag input	22.82	6.4791
	30.22		22.71	5.4861
IDR	31.38	IDR	22.91	2.8202
Anti-Flag	30.95	Anti-Flag input	22.2	2.3227
	31.66		22.53	1.7848
RBD	31.08	RBD	22.3	2.2749
Anti-Flag	31.45	Anti-Flag input	22.01	2.0361
	31.39		22.21	1.4298
Figure 4d
Control
NaAsO2
Figure 4e
G3BP1					G3BP1						G3BP1
Input G3BP1					Input G3BP1						Input G3BP1
Figure 4f
G3BP1							G3BP1								G3BP1
LRP1							LRP1								LRP1
β-actin							β-actin								β-actin
grayscale value	line 1	line 2	line 3	line 4	line 5	line 6		grayscale value	line 1	line 2	line 3	line 4	line 5	line 6		grayscale value	line 1	line 2	line 3	line 4	line 5	line 6
G3BP1	196273	169918	184597	176359	149782	162746		G3BP1	169743	153473	147904	159743	162021	154524		G3BP1	169593	150820	165627	159387	158356	175398
LRP1	339373	361956	289926	239435	241614	212323		LRP1	262336	282019	88988	85323	95512	63462		LRP1	225910	268947	56668	130011	114678	93132
β-actin	308206	313296	310452	307840	298766	281238		β-actin	284986	277005	283689	291458	285410	305125		β-actin	251094	265686	281430	291713	293252	297739
G3BP1/β-actin	0.636824	0.542357	0.594607	0.572893	0.501335	0.578678		G3BP1/β-actin	0.595619	0.554044	0.52136	0.548082	0.567678	0.506429		G3BP1/β-actin	0.675416	0.567663	0.588519	0.546383	0.54	0.5891
LRP1/β-actin	1.10112	1.15532	0.933881	0.777791	0.808709	0.754958		LRP1/β-actin	0.920522	1.0181	0.313682	0.292745	0.334648	0.207987		LRP1/β-actin	0.899703	1.01227	0.201357	0.445681	0.391056	0.312797
G3BP1							G3BP1								G3BP1
LRP1							LRP1								LRP1
β-actin							β-actin								β-actin
grayscale value	line 1	line 2	line 3	line 4	line 5	line 6		grayscale value	line 1	line 2	line 3	line 4	line 5	line 6		grayscale value	line 1	line 2	line 3	line 4	line 5	line 6
G3BP1	166616	187081	158339	172871	175602	199200		G3BP1	212086	214281	219765	213823	209873	200288		G3BP1	172916	170546	162030	167561	168158	192214
LRP1	412788	294468	154200	147212	216615	115122		LRP1	336140	399888	119524	86692	52594	79918		LRP1	304405	286086	89654	57465	78544	75871
β-actin	295025	250460	254157	286592	292999	315146		β-actin	303948	295016	337742	345508	348358	347649		β-actin	199897	226471	217608	226964	206960	224851
G3BP1/β-actin	0.564752	0.746949	0.622997	0.603197	0.599328	0.63209		G3BP1/β-actin	0.697771	0.726337	0.650689	0.618866	0.602464	0.576121		G3BP1/β-actin	0.865025	0.753059	0.744596	0.738271	0.812514	0.854851
LRP1/β-actin	1.39916	1.17571	0.606713	0.513664	0.739303	0.365297		LRP1/β-actin	1.10591	1.35548	0.353891	0.250912	0.150977	0.229881		LRP1/β-actin	1.52281	1.26323	0.411998	0.25319	0.379513	0.337428
Figure 4g
LRP1 MFI	Control	HDM	NaAsO2
	3902	2583	2017
	3379	2539	1825
	3448	2644	1942
Figure 4h
G3BP1									G3BP1										G3BP1
LRP1									LRP1										LRP1
β-actin									β-actin										β-actin
grayscale value	line 1	line 2	line 3	line 4	line 5	line 6	line 7	line 8		grayscale value	line 1	line 2	line 3	line 4	line 5	line 6	line 7	line 8		grayscale value	line 1	line 2	line 3	line 4	line 5	line 6	line 7	line 8
G3BP1	140604	180288	162951	169140	60099	46371	29558	33067		G3BP1	187113	196804	183735	184616	31912	29649	27594	32945		G3BP1	143767	139619	138093	136880	46333	35455	41218	43069
LRP1	246825	193931	131617	202097	506238	488364	433263	453793		LRP1	138376	140018	131198	171798	292784	329072	338236	328464		LRP1	199304	197742	109900	148134	396888	332766	349090	302158
β-actin	297697	339098	295688	282081	285637	311333	253482	290345		β-actin	235939	286006	297283	300604	290304	305331	289366	297675		β-actin	294013	288282	269117	280919	262249	251392	259101	268857
G3BP1/β-actin	0.472306	0.531669	0.551091	0.599615	0.210403	0.148943	0.116608	0.113889		G3BP1/β-actin	0.793057	0.688111	0.618047	0.61415	0.109926	0.0971045	0.0953602	0.110674		G3BP1/β-actin	0.488982	0.484314	0.513134	0.487258	0.176676	0.141035	0.159081	0.160193
LRP1/β-actin	0.829115	0.571903	0.445121	0.71645	1.77231	1.56862	1.70925	1.56294		LRP1/β-actin	0.586491	0.489563	0.441324	0.571509	1.00854	1.07775	1.16889	1.10343		LRP1/β-actin	0.677875	0.685933	0.408373	0.527319	1.5134	1.32369	1.34731	1.12386
G3BP1									G3BP1										G3BP1
LRP1									LRP1										LRP1
β-actin									β-actin										β-actin
grayscale value	line 1	line 2	line 3	line 4	line 5	line 6	line 7	line 8		grayscale value	line 1	line 2	line 3	line 4	line 5	line 6	line 7	line 8		grayscale value	line 1	line 2	line 3	line 4	line 5	line 6	line 7	line 8
G3BP1	124898	184219	215883	229041	67243	57368	66335	76030		G3BP1	146498	137352	160631	170261	39357	30153	30503	38747		G3BP1	192030	224400	213684	219338	55506	62364	67988	73750
LRP1	162924	134451	63332	97994	313192	362922	331958	417628		LRP1	111697	138453	94591	78906	201070	191072	242865	235263		LRP1	148359	88798	75115	80577	201546	197895	209007	210769
β-actin	260890	272930	255990	230959	281175	267196	274978	286544		β-actin	270381	269805	268986	265175	272643	251082	244157	241237		β-actin	237955	235009	270780	252168	245053	246451	222157	229057
G3BP1/β-actin	0.478738	0.674968	0.843326	0.991695	0.23915	0.214704	0.241237	0.265334		G3BP1/β-actin	0.541821	0.509079	0.597172	0.64207	0.144354	0.120092	0.124932	0.160618		G3BP1/β-actin	0.807001	0.954857	0.789142	0.869809	0.226506	0.253048	0.306036	0.321972
LRP1/β-actin	0.624493	0.492621	0.2474	0.424292	1.11387	1.35826	1.20722	1.45747		LRP1/β-actin	0.41311	0.51316	0.351658	0.297562	0.737485	0.760994	0.994708	0.975236		LRP1/β-actin	0.623475	0.377849	0.277402	0.319537	0.822459	0.802979	0.940808	0.92016
Figure 4i
LRP1 MFI	G3bp1f/f	G3bp1f/f HDM	G3bp1mac-/-	G3bp1mac-/- HDM
	3681	2387	4371	4490
	3312	2922	4237	4290
	3769	2865	4528	4049
Figure 4j
LRP1 MFI	G3bp1f/f	G3bp1mac-/-
	322	374
	289	369
	286	344

## Sheet: Supplementary Figure 4
Figure S4b
G3BP1					G3BP1					G3BP1
β-actin					β-actin					β-actin
Figure S4f
RIP-seq Log2 transformed counts	Control			HDM
Lrp1	11.5211	10.8993	11.462	11.7068	12.3395	12.259
Dync1h1	11.1239	10.6451	11.1941	11.7974	12.1508	12.1842
Igfr2	9.4876	9.0684	9.4619	9.8544	10.1396	10.0281
Figure S4g
FPKM	Total RNA			SG RNA
Lrp1	51.1225	50.6364	51.9115	110.684	108.833	109.99
Dync1h1	10.3976	10.7258	10.7066	19.9389	21.3623	22.4811
Igfr2	24.8284	25.668	26.0954	54.1294	56.9294	61.2288
Figure S4h
Flag
Figure S4i
	Lrp1 Ct value		Lrp1 Ct value	%input
IgG	35.27	IgG input	24.53	0.5847
	35.13		24.11	0.4816
	34.89		24.19	0.6011
Empty vector	33.53	Empty vector	23.93	1.2886
	33.58	input	24.15	1.4497
	33.49		23.99	1.3811
G3BP1	31.62	G3BP1	24.42	6.8012
	31.28	input	24.18	7.2893
	30.97		23.5	5.6403
∆NTF2	33.3	∆NTF2	23.73	1.3157
	33.53	input	24.07	1.4199
	33.67		23.76	1.0394
Figure S4j
PE+ PM%	Empty vector	G3BP1	∆NTF2
	50.4	41.2	46.4
	47.8	35.3	48.9
	48.3	37.5	47.6
Figure S4k
Control
HDM
Figure S4l
BMDM	β-actin Ct value	Lrp1 Ct value	2-∆∆Ct
Control	15.78	21.51	1.8932
	15.84	21.56	1.9038
	15.49	21.93	1.1566
HDM	15.56	21.8	1.3203
	15.91	21.8	1.6886
	15.89	22.11	1.3434
NaAsO2	15.58	21.92	1.2387
	15.73	21.48	1.8643
	16.13	22.29	1.3994
PM	β-actin Ct value	Lrp1 Ct value	2-∆∆Ct
Control	15.86	22.46	1.0294
	15.57	21.67	1.4528
	15.49	22.3	0.8937
HDM	15.79	22.31	1.0866
	15.97	21.87	1.6665
	15.57	22.45	0.8502
NaAsO2	15.7	22.29	1.0367
	15.13	21.96	0.8741
	15.73	21.73	1.5679
Figure S4m
G3BP1									G3BP1										G3BP1
LRP1									LRP1										LRP1
β-actin									β-actin										β-actin
grayscale value	line 1	line 2	line 3	line 4	line 5	line 6	line 7	line 8		grayscale value	line 1	line 2	line 3	line 4	line 5	line 6	line 7	line 8		grayscale value	line 1	line 2	line 3	line 4	line 5	line 6	line 7	line 8
G3BP1	175477	157711	173094	153153	198218	174134	165324	171324		G3BP1	178749	189022	217761	226164	215627	233468	199017	202592		G3BP1	163447	145556	152019	169353	173181	162739	139548	137406
LRP1	471443	462141	390293	302782	234323	193169	205553	225042		LRP1	335978	343584	252749	216824	178085	184106	106236	109647		LRP1	324048	374384	225208	155134	107852	107687	108630	96462
β-actin	216789	206715	231207	199072	203128	178204	180569	183938		β-actin	187634	227553	218423	214943	196664	261010	219742	218094		β-actin	185470	215239	225277	226563	231498	239912	209541	224719
G3BP1/β-actin	0.809437	0.762939	0.748654	0.769335	0.975828	0.977161	0.915572	0.931423		G3BP1/β-actin	0.952647	0.830672	0.996969	1.0522	1.09642	0.894479	0.905685	0.928921		G3BP1/β-actin	0.881258	0.676253	0.674809	0.747487	0.748089	0.678328	0.66597	0.611457
LRP1/β-actin	2.17466	2.23564	1.68807	1.52097	1.15357	1.08398	1.13836	1.22347		LRP1/β-actin	1.7906	1.50991	1.15715	1.00875	0.905529	0.70536	0.483458	0.502751		LRP1/β-actin	1.74717	1.73939	0.999694	0.684728	0.465887	0.44886	0.518419	0.429256
G3BP1									G3BP1										G3BP1
LRP1									LRP1										LRP1
β-actin									β-actin										β-actin
grayscale value	line 1	line 2	line 3	line 4	line 5	line 6	line 7	line 8		grayscale value	line 1	line 2	line 3	line 4	line 5	line 6	line 7	line 8		grayscale value	line 1	line 2	line 3	line 4	line 5	line 6	line 7	line 8
G3BP1	163242	175826	164950	135330	119714	113321	118732	129311		G3BP1	196728	192485	217715	203939	197135	194544	179651	188956		G3BP1	142296	178734	187786	176672	149291	152645	159399	150306
LRP1	389681	415654	344652	337461	302455	317155	259609	181674		LRP1	343088	299163	273618	182843	166867	128317	108653	93254		LRP1	261654	254889	185372	202328	158747	167177	111715	125320
β-actin	215160	228411	245745	251662	286316	268291	223169	193377		β-actin	244457	239652	238585	231463	219393	227801	229220	224012		β-actin	213992	215330	229252	228346	231489	241594	257494	214406
G3BP1/β-actin	0.758701	0.769779	0.671224	0.537745	0.418118	0.422381	0.532027	0.668699		G3BP1/β-actin	0.804755	0.803185	0.912526	0.881087	0.898547	0.854009	0.783749	0.843508		G3BP1/β-actin	0.664959	0.830047	0.819125	0.773703	0.644916	0.631824	0.61904	0.701034
LRP1/β-actin	1.81112	1.81976	1.40248	1.34093	1.05637	1.18213	1.16328	0.939481		LRP1/β-actin	1.40347	1.24832	1.14684	0.789945	0.760585	0.563285	0.474012	0.41629		LRP1/β-actin	1.22273	1.18371	0.808595	0.886059	0.685765	0.691975	0.433855	0.584499
Figure S4n
BMDM	β-actin Ct value	Lrp1 Ct value	2-∆∆Ct
G3bp1f/f	18.21	20.7	1.7751
	18.45	20.22	2.9362
	18.17	20.69	1.7326
G3bp1mac-/-	17.98	20.6	1.6278
	17.26	19.61	1.9737
	18.27	20.54	2.0762
PM	β-actin Ct value	Lrp1 Ct value	2-∆∆Ct
G3bp1f/f	18.04	20.88	1.3908
	18.15	20.86	1.5272
	17.93	20.47	1.7194
G3bp1mac-/-	18.07	20.46	1.8999
	17.99	20.6	1.6357
	17.81	20.8	1.2587
Figure S4o
LRP1 MFI	G3bp1f/f	G3bp1f/f HDM	G3bp1mac-/-	G3bp1mac-/- HDM
	855	652	1010	980
	914	733	1123	1063
	794	628	1094	992
LRP1 MFI	G3bp1f/f	G3bp1f/f HDM	G3bp1mac-/-	G3bp1mac-/- HDM
	2087	1272	2410	2210
	1939	1116	2359	2337
	1935	1180	2428	2240
Figure S4p
G3BP1							G3BP1								G3BP1
LRP1							LRP1								LRP1
β-actin							β-actin								β-actin
grayscale value	line 1	line 2	line 3	line 4	line 5	line 6		grayscale value	line 1	line 2	line 3	line 4	line 5	line 6		grayscale value	line 1	line 2	line 3	line 4	line 5	line 6
G3BP1	237362	193715	210304	134124	116977	117642		G3BP1	148195	149201	172803	25401	29076	29410		G3BP1	198092	173555	182243	29765	24949	25775
LRP1	276562	233331	300181	419282	396697	534670		LRP1	171738	225409	241916	296348	335100	292229		LRP1	148047	186319	218501	316130	344424	301507
β-actin	374483	383414	324759	329799	360386	356484		β-actin	202977	232506	237550	223887	213234	219359		β-actin	241227	223400	238042	240644	246441	255298
G3BP1/β-actin	0.633839	0.505237	0.647569	0.406684	0.324588	0.330006		G3BP1/β-actin	0.730107	0.641708	0.727438	0.113455	0.136357	0.134072		G3BP1/β-actin	0.821185	0.77688	0.765592	0.123689	0.101237	0.10096
LRP1/β-actin	0.738517	0.608562	0.924319	1.27133	1.10076	1.49984		LRP1/β-actin	0.846096	0.969476	1.01838	1.32365	1.57151	1.3322		LRP1/β-actin	0.613725	0.834015	0.917909	1.31368	1.39759	1.181
G3BP1							G3BP1								G3BP1
LRP1							LRP1								LRP1
β-actin							β-actin								β-actin
grayscale value	line 1	line 2	line 3	line 4	line 5	line 6		grayscale value	line 1	line 2	line 3	line 4	line 5	line 6		grayscale value	line 1	line 2	line 3	line 4	line 5	line 6
G3BP1	172039	190625	160368	60709	69171	59494		G3BP1	226563	231405	221074	31519.5	25357.5	20994		G3BP1	191663	168697	164532	25275	21911	22876
LRP1	126944	192255	170225	314666	293503	288347		LRP1	63406	78772	90702	188820	237330	237696		LRP1	22899	40615	54932	276427	239554	161253
β-actin	389038	345218	233650	250455	265184	317319		β-actin	221944	236592	248119	234953	254511	254382		β-actin	219819	239923	244904	236752	227383	214151
G3BP1/β-actin	0.442216	0.552187	0.68636	0.242395	0.260842	0.18749		G3BP1/β-actin	1.02081	0.978076	0.891002	0.134152	0.0996322	0.0825294		G3BP1/β-actin	0.871913	0.70313	0.671822	0.106757	0.0963616	0.106822
LRP1/β-actin	0.326302	0.556909	0.728547	1.25638	1.10679	0.908698		LRP1/β-actin	0.285685	0.332944	0.365558	0.80365	0.932494	0.934406		LRP1/β-actin	0.104172	0.169283	0.2243	1.16758	1.05353	0.752987

## Sheet: Figure 5
Figure 5a
Lrp1 mRNA	Ctrl Ct value	2ΔCT×100/sum	Ctrl Ct value	2ΔCT×100/sum	Ctrl Ct value	2ΔCT×100/sum
1	25.18	0.2762	25.06	0.3337	24.81	0.309
2	22.94	1.3047	22.74	1.6663	22.75	1.29
3	22.65	1.5952	22.38	2.1385	22.16	1.942
4	22.03	2.4517	21.89	3.0034	21.97	2.216
5	21.56	3.3958	21.43	4.1313	21.24	3.675
6	21.08	4.7363	21.11	5.1573	20.99	4.37
7	20.75	5.9536	20.62	7.2431	20.47	6.267
8	20.13	9.1499	20.04	10.8274	19.63	11.218
9	17.82	45.373	18.02	43.914	17.54	47.76
10	19.18	17.6765	19.64	14.2868	19.21	15.009
11	20.54	6.8865	20.85	6.1757	20.74	5.197
12	23.06	1.2006	23.31	1.1224	23.54	0.746
Lrp1 mRNA	HDM Ct value	2ΔCT×100/sum	HDM Ct value	2ΔCT×100/sum	HDM Ct value	2ΔCT×100/sum
1	24.89	0.4393	25.1	0.3698	25.05	0.3439
2	22.87	1.7817	23.01	1.5743	22.94	1.4846
3	22.55	2.2242	22.85	1.759	22.48	2.0422
4	22.07	3.1022	22.16	2.8377	21.95	2.9487
5	21.83	3.6636	21.77	3.7185	21.47	4.1127
6	20.24	11.0294	20.45	9.2839	20.03	11.1587
7	18.11	48.2774	18.13	46.3577	18.12	41.9355
8	19.86	14.353	19.64	16.2767	19.2	19.8367
9	20.7	8.0182	20.55	8.6622	20.33	9.0637
10	21.85	3.6132	21.37	4.9066	21.56	3.864
11	22.57	2.1936	22.22	2.7221	22.49	2.0281
12	23.32	1.3043	23.05	1.5313	23.27	1.1811
Figure 5b
Lrp1 mRNA	G3bp1f/f Ct value	2ΔCT×100/sum	G3bp1f/f Ct value	2ΔCT×100/sum	G3bp1f/f Ct value	2ΔCT×100/sum
1	26.35	0.3979	26.02	0.4969	25.84	0.4859
2	25.38	0.7794	25.55	0.6883	25.22	0.7468
3	24.84	1.1332	24.92	1.0651	24.38	1.3368
4	23.39	3.096	24.14	1.8289	23.46	2.5294
5	22.41	6.1068	22.35	6.3247	22.6	4.5909
6	22.27	6.7291	22.03	7.8954	22.13	6.3589
7	22.02	8.0023	21.62	10.4904	21.24	11.7842
8	21.57	10.9314	21.31	13.0051	20.97	14.2095
9	19.76	38.3302	19.87	35.2855	19.62	36.2217
10	20.97	16.5689	21.24	13.6517	20.95	14.4078
11	22.26	6.7759	21.96	8.2879	22.14	6.315
12	24.82	1.149	25.04	0.9801	24.78	1.0131
Lrp1 mRNA	G3bp1mac-/- Ct value	2ΔCT×100/sum	G3bp1mac-/- Ct value	2ΔCT×100/sum	G3bp1mac-/- Ct value	2ΔCT×100/sum
1	26.11	0.4359	26.34	0.4075	26.02	0.4851
2	25.64	0.6038	25.57	0.6948	25.18	0.8683
3	25.02	0.928	24.96	1.0605	24.85	1.0915
4	24.75	1.119	24.67	1.2966	24.43	1.4603
5	24.08	1.7804	23.86	2.2732	23.59	2.614
6	23.25	3.165	23.01	4.0974	23.07	3.7484
7	22.68	4.6985	22.32	6.6103	22.23	6.7099
8	21.91	8.0122	21.83	9.2838	21.75	9.3585
9	19.24	50.9918	19.47	47.6602	19.56	42.7035
10	20.49	21.4394	20.76	19.4907	20.33	25.0421
11	22.36	5.8653	22.52	5.7546	22.64	5.05
12	24.97	0.9607	24.59	1.3705	25.18	0.8683
Figure 5d
BMDM	Lrp1 Ct value		Lrp1 Ct value	%input
IgG	34.27	IgG input	24.28	0.9834
	34.3		24.21	0.9175
	34.49		24.11	0.7504
Anti-m7G	32.19	Anti-m7G input	24.01	3.4481
	31.85		24.59	6.5241
	32.08		24.43	4.9788
PM	Lrp1 Ct value		Lrp1 Ct value	%input
IgG	34.09	IgG input	24.12	0.9971
	34.14		24.43	1.194
	34.25		23.95	0.7932
Anti-m7G	31.93	Anti-m7G input	24.03	4.1866
	31.17		24.25	8.258
	31.81		24.57	6.6152
Figure 5e
Control
HDM
Figure 5f
Control
HDM
Figure 5g
BMDM	Lrp1 Ct value		Lrp1 Ct value	%input
IgG	34.38	IgG input	24.11	0.8099
	34.13		24.28	1.0836
	33.96		24.32	1.2533
Anti-QKI7	31.58	Anti-QKI7 input	24.17	5.8799
	31.08		23.96	7.189
	31.7		24.01	4.8426
PM	Lrp1 Ct value		Lrp1 Ct value	%input
IgG	34.33	IgG input	24.33	0.9766
	34.21		24.51	1.2023
	33.96		24.23	1.1775
Anti-QKI7	31.06	Anti-QKI7 input	24.23	8.7895
	31.15		24.37	9.0995
	30.95		24.36	10.3804
Figure 5h
RAW 264.7	Lrp1 Ct value		Lrp1 Ct value	%input
IgG	32.15	IgG input	23.41	2.3388
	31.99		23.49	2.7621
	32.04		23.37	2.4551
Empty vector	31.4	Empty vector	23.89	5.4861
Anti-Flag	31.13	Anti-Flag input	23.77	6.0872
	31.35		23.92	5.7989
QKI7	29.52	QKI7	23.85	19.6408
Anti-Flag	29.76	Anti-Flag input	23.91	17.337
	29.69		23.74	16.176
KH	30.12	KH	23.87	13.139
Anti-Flag	29.82	Anti-Flag input	23.89	16.4018
	30.31		23.92	11.9239
LC	31.37	LC	23.47	4.1866
Anti-Flag	31.22	Anti-Flag input	23.69	5.4106
	31.17		23.73	5.7589
Figure 5i
QKI7					QKI7					QKI7
Input QKI7					Input QKI7					Input QKI7
Figure 5j
Lrp1 mRNA	Empty vector Ct value	2ΔCT×100/sum	Empty vector Ct value	2ΔCT×100/sum	Empty vector Ct value	2ΔCT×100/sum
1	24.54	0.6299	24.19	0.6823	24.77	0.5826
2	23.84	1.0233	23.56	1.0558	24.03	0.973
3	23.16	1.6395	23.07	1.4829	23.25	1.6708
4	22.75	2.1784	22.51	2.1861	22.78	2.3143
5	22.06	3.5144	21.86	3.4304	22.15	3.5815
6	20.36	11.4184	19.74	14.9117	20.24	13.4595
7	18.34	46.311	18.23	42.4701	18.49	45.2721
8	19.95	15.1714	19.38	19.1381	19.91	16.9187
9	20.72	8.8968	20.69	7.7188	20.96	8.1712
10	21.71	4.4793	22.04	3.028	22.18	3.5078
11	22.09	3.4421	22.38	2.3923	22.7	2.4462
12	23.5	1.2953	23.05	1.5036	23.85	1.1023
Lrp1 mRNA	QKI7 Ct value	2ΔCT×100/sum	QKI7 Ct value	2ΔCT×100/sum	QKI7 Ct value	2ΔCT×100/sum
1	24.13	0.6968	24.26	0.6868	24.72	0.5203
2	23.37	1.18	23.01	1.6334	23.42	1.2812
3	22.46	2.2173	22.29	2.6906	22.35	2.6898
4	21.88	3.3146	21.63	4.2513	22.07	3.2659
5	20.35	9.5721	20.04	12.7986	20.42	10.2496
6	18.76	28.8166	18.92	27.8173	19.03	26.8619
7	18.52	34.0322	18.76	31.0799	18.64	35.1997
8	20.11	11.3045	20.23	11.2193	20.46	9.9693
9	21.6	4.0246	21.92	3.4772	21.49	4.8821
10	22.39	2.3276	22.54	2.2625	22.32	2.7463
11	23.08	1.4428	23.46	1.1957	23.36	1.3356
12	23.51	1.0709	23.89	0.8876	23.78	0.9983

## Sheet: Supplementary Figure 5
Figure S5a
Gapdh mRNA	Ctrl Ct value	2ΔCT×100/sum	Ctrl Ct value	2ΔCT×100/sum	Ctrl Ct value	2ΔCT×100/sum
1	24.15	0.6756	23.97	0.6883	24.28	0.53
2	22.33	2.3854	21.78	3.1408	23.17	1.144
3	22.1	2.7976	21.94	2.8111	22.35	2.02
4	22.42	2.2411	21.45	3.948	22.08	2.436
5	21.67	3.7691	21.19	4.7276	21.72	3.126
6	21.31	4.8373	21.07	5.1377	21.39	3.929
7	20.95	6.2084	20.64	6.9216	20.8	5.915
8	20.5	8.4809	20.35	8.4627	20.28	8.481
9	18.22	41.1897	18.12	39.7012	17.94	42.941
10	19.48	17.1985	19.53	14.94	19.18	18.18
11	20.42	8.9644	20.33	8.5808	19.99	10.369
12	23.26	1.252	23.31	1.1224	23.54	0.746
Gapdh mRNA	HDM Ct value	2ΔCT×100/sum	HDM Ct value	2ΔCT×100/sum	HDM Ct value	2ΔCT×100/sum
1	24.32	0.4578	24.07	0.6415	24.21	0.5495
2	22.07	2.1774	22.84	1.5049	22.07	2.4219
3	21.84	2.5538	22.05	2.602	22.14	2.3072
4	21.36	3.5619	21.66	3.4097	21.68	3.1736
5	21.01	4.5398	21.21	4.6577	21.32	4.0731
6	20.57	6.1588	20.92	5.6947	21.13	4.6465
7	20.25	7.6882	20.5	7.6191	20.93	5.3374
8	19.83	10.2862	20.27	8.936	19.78	11.8445
9	18.02	36.0678	18.15	38.8441	18.04	39.5647
10	19.26	15.2701	19.49	15.3442	19.32	16.2926
11	19.87	10.0049	20.15	9.711	20.21	8.7917
12	22.89	1.2334	23.38	1.035	23.35	0.9973
Figure S5b
Gapdh mRNA	G3bp1f/f Ct value	2ΔCT×100/sum	G3bp1f/f Ct value	2ΔCT×100/sum	G3bp1f/f Ct value	2ΔCT×100/sum
1	25.07	0.7255	25.34	0.5048	25.52	0.591
2	23.44	2.2454	23.26	2.1343	24.11	1.5704
3	22.96	3.1317	23.03	2.5032	23.37	2.6228
4	22.51	4.278	22.42	3.8205	22.86	3.735
5	22.47	4.3983	22.06	4.9033	22.55	4.6303
6	22.22	5.2305	21.85	5.6716	22.31	5.4684
7	21.71	7.4485	21.27	8.4781	21.84	7.5743
8	21.06	11.688	20.92	10.8059	21.29	11.0895
9	19.2	42.4282	19.06	39.2262	19.26	45.2899
10	21.09	11.4474	20.61	13.3962	21.27	11.2443
11	22.03	5.9668	21.39	7.8015	22.36	5.2821
12	24.59	1.0118	24.76	0.7546	24.91	0.9019
Gapdh mRNA	G3bp1mac-/- Ct value	2ΔCT×100/sum	G3bp1mac-/- Ct value	2ΔCT×100/sum	G3bp1mac-/- Ct value	2ΔCT×100/sum
1	25.13	0.688	24.87	0.8557	25.32	0.6868
2	23.87	1.6478	23.65	1.9934	24.02	1.6912
3	23.46	2.1894	23.21	2.7042	23.56	2.3263
4	23.32	2.4125	22.93	3.2834	22.81	3.9123
5	22.53	4.1714	22.46	4.5479	22.63	4.4322
6	22.26	5.0299	22.07	5.9595	22.07	6.5343
7	21.75	7.1629	21.42	9.3515	21.59	9.1136
8	21.11	11.1621	21.03	12.2541	21.33	10.9134
9	19.03	47.1943	19.26	41.7932	19.35	43.0525
10	21.03	11.7986	21.18	11.044	21.24	11.6159
11	22.12	5.5425	22.32	5.0113	22.52	4.7834
12	24.59	1.0004	24.38	1.2018	24.87	0.9382
Figure S5c
G3BP1							G3BP1								G3BP1
LRP1							LRP1								LRP1
β-actin							β-actin								β-actin
grayscale value	line 1	line 2	line 3	line 4	line 5	line 6		grayscale value	line 1	line 2	line 3	line 4	line 5	line 6		grayscale value	line 1	line 2	line 3	line 4	line 5	line 6
G3BP1	195010	203903	189294	193947	182397	182995		G3BP1	234672	231428	228528	233697	234655	223479		G3BP1	156033	158051	175201	166035	164647	153394
LRP1	249986	136561	273216	173763	282060	154560		LRP1	222577	73555	237785	62440	258485	98765		LRP1	205458	61446	210864	81984	227451	53241
β-actin	330827	323160	334717	330408	359471	272616		β-actin	304924	298371	278129	264247	276377	284884		β-actin	252717	241656	232492	229500	232772	228977
G3BP1/β-actin	0.589462	0.630966	0.565534	0.586992	0.507404	0.671256		G3BP1/β-actin	0.769608	0.775638	0.821662	0.884388	0.84904	0.784456		G3BP1/β-actin	0.617422	0.654033	0.753579	0.723464	0.707332	0.66991
LRP1/β-actin	0.75564	0.42258	0.81626	0.525904	0.784653	0.566951		LRP1/β-actin	0.729943	0.246522	0.854945	0.236294	0.935262	0.346685		LRP1/β-actin	0.812996	0.254271	0.906973	0.357229	0.977141	0.232517
Figure S5d
LRP1 MFI	Ctrl			HDM
DMSO	803	776	834	537	571	590
MG132	851	826	875	551	602	625
CQ	871	831	842	668	555	592
Figure S5e
G3BP1							G3BP1								G3BP1
LRP1							LRP1								LRP1
β-actin							β-actin								β-actin
grayscale value	line 1	line 2	line 3	line 4	line 5	line 6		grayscale value	line 1	line 2	line 3	line 4	line 5	line 6		grayscale value	line 1	line 2	line 3	line 4	line 5	line 6
G3BP1	256202	69786	228790	93141	238717	96603		G3BP1	219343	49309	216822	29632	191701	18223		G3BP1	234226	43581	237841	25075	213072	34774
LRP1	238837	353598	222652	328258	251603	370273		LRP1	149853	256580	130748	291734	114275	305619		LRP1	124520	264264	147452	270013	141755	316323
β-actin	311555	299633	269649	321119	290402	269647		β-actin	295808	276841	254486	239284	284870	285856		β-actin	298624	287287	307935	316355	323207	318522
G3BP1/β-actin	0.822332	0.232905	0.848476	0.290054	0.822025	0.358258		G3BP1/β-actin	0.741505	0.178113	0.852	0.123836	0.672942	0.0637489		G3BP1/β-actin	0.784351	0.151698	0.772374	0.0792622	0.659243	0.109173
LRP1/β-actin	0.766596	1.1801	0.825713	1.02223	0.866396	1.37318		LRP1/β-actin	0.506589	0.926814	0.513773	1.2192	0.401148	1.06914		LRP1/β-actin	0.416979	0.919861	0.478841	0.853513	0.438589	0.993096
Figure S5f
LRP1 MFI	G3bp1f/f			G3bp1mac-/-
DMSO	808	831	814	939	1017	987
MG132	866	806	822	956	1042	1008
CQ	842	810	868	1031	969	1003
Figure S5g
GSE112276
m7G MeRIP-seq	Chrom Start	Chrom End	Name	Fold enrichment
MEF	127546878	127546919	Lrp1	3.93
MEF	127556980	127557254	Lrp1	6
HepG2	57588417	57588458	LRP1	4.68
HeLa	57560746	57560807	LRP1	3.77
HEK293T	57595658	57596214	LRP1	6.49
GSE192844 & 192845
m7G MeRIP-seq	Chrom Start	Chrom End	Name	Fold enrichment
HepG2	57128648	57128978	LRP1	17.5
HepG2	57128648	57128978	LRP1	7.59
HepG2	57212502	57212623	LRP1	1.52
HepG2	57212472	57212653	LRP1	1.81
U2OS	57128768	57138495	LRP1	11
U2OS	57128708	57128978	LRP1	9.33
Figure S5h
BMDM	Lrp1 Ct value		Lrp1 Ct value	%input
G3bp1f/f	34.48	G3bp1f/f	24.64	1.0911
IgG	34.38	IgG input	24.02	0.7609
	34.27		24.25	0.9631
G3bp1f/f	31.46	G3bp1f/f	24.41	7.5464
Anti-m7G	32.03	Anti-m7G input	24.63	5.9208
	31.55		24.23	6.2584
G3bp1mac-/-	34.15	G3bp1mac-/-	24.13	0.9631
IgG	34.12	IgG input	23.7	0.7299
	34.73		24.47	0.8155
G3bp1mac-/-	32.04	G3bp1mac-/-	24.56	5.6014
Anti-m7G	32.38	Anti-m7G input	24.78	5.1543
	31.59		24.51	7.3911
Figure S5i
Control
HDM
Figure S5j
GSE192847 & 193036
Anti-QKI7 RIP-seq	Cell line	Reads
LRP1 mRNA	HepG2	135.54
	HepG2	128.74
	U2OS	30.07
	U2OS	31.53
GSK3B mRNA	HepG2	56.18
	HepG2	63.37
	U2OS	11.71
	U2OS	10.07
Figure S5k
Flag					Flag					Flag
Figure S5l
BMDM	Lrp1 Ct value		Lrp1 Ct value	%input
G3bp1f/f	33.14	G3bp1f/f	23.53	1.2797
IgG	32.81	IgG input	23.37	1.4397
	32.98		23.18	1.1218
G3bp1f/f	31.13	G3bp1f/f	23.3	4.3948
Anti-QKI7	30.99	Anti-QKI7 input	23.56	5.7989
	31.28		23.92	6.0872
G3bp1mac-/-	32.66	G3bp1mac-/-	22.88	1.1374
IgG	33.07	IgG input	23.19	1.0613
	33.13		23.57	1.3248
G3bp1mac-/-	31.48	G3bp1mac-/-	23.78	4.8092
Anti-QKI7	31.43	Anti-QKI7 input	23.82	5.1187
	30.7		23.48	6.7075
Figure S5m
QKI7					QKI7						QKI7
β-actin					β-actin						β-actin
grayscale value	line 1	line 2	line 3	line 4		grayscale value	line 1	line 2	line 3	line 4		grayscale value	line 1	line 2	line 3	line 4
QKI7	126654	152022	56792	63817		QKI7	205557	189820	89930	87744		QKI7	128134	159638	42278	30141
β-actin	306215	299713	305567	273915		β-actin	298545	324797	344372	314236		β-actin	236952	277768	238317	228300
QKI7/β-actin	0.413611	0.507225	0.185858	0.232981		QKI7/β-actin	0.688529	0.584427	0.261142	0.27923		QKI7/β-actin	0.540759	0.574717	0.177402	0.132024
Figure S5n
BMDM	Lrp1 Ct value		Lrp1 Ct value	%input
Negative control	34.19	Negative control	24.21	0.9902
IgG	33.98	IgG input	24.38	1.2886
	34.05		24.17	1.0613
Negative control	31.99	Negative control	24.11	4.2451
Anti-m7G	32.07	Anti-m7G input	24.59	5.6014
	31.81		24.43	6.0034
QKI7 siRNA	34.2	QKI7 siRNA	24.37	1.0987
IgG	34.28	IgG input	24.62	1.2361
	33.81		24.04	1.1453
QKI7 siRNA	31.72	QKI7 siRNA	24.33	5.962
Anti-m7G	31.86	Anti-m7G input	24.08	4.5497
	32.09		24.15	4.0721
Figure S5o
GSE192846
Translation efficiency (TE) was calculated by the ratio of (normalized ribosome profiling abundance+1)/(normalized input RNA abundance+1). For upregulated and downregulated transcripts, the cut-off value is |log1.5(QKI7/EV)|>0.5.
ribosome abundance	vector input	vector	QKI7 overexpression input	QKI7 overexpression	QKI7/EV	log1.5(QKI7/EV)
LRP1	7.93	0.14	12.87	0.22
	8.28	0.12	12.04	0.19
TE					0.7216	-0.8046
GAPDH	52.75	160.47	51.72	137.65
	55.77	160.01	48.24	144.16
TE					0.9539	-0.1162
ACTB	183.78	35.3	165.46	27
	188.67	34.63	156.79	27.8
TE					0.9119	-0.2274
GSK3B	2.84	0.12	4.05	0.14
	3.14	0.12	4.03	0.16
TE					0.8128	-0.5109
Figure S5p
Gapdh mRNA	Empty vector Ct value	2ΔCT×100/sum	Empty vector Ct value	2ΔCT×100/sum	Empty vector Ct value	2ΔCT×100/sum
1	23.39	0.9956	23.04	1.0151	23.64	0.8475
2	22.86	1.4375	22.87	1.1421	22.98	1.3391
3	22.43	1.9367	22.23	1.7797	22.34	2.0868
4	21.94	2.72	21.86	2.3	21.73	3.185
5	21.45	3.8201	21.2	3.6342	21.59	3.5096
6	20.93	5.4778	20.64	5.3578	20.66	6.6867
7	20.55	7.1285	19.77	9.7922	19.83	11.8869
8	19.97	10.6561	19.32	13.3766	19.99	10.6391
9	18.06	40.0466	17.83	37.5734	18.26	35.2928
10	19.25	17.5525	19.06	16.0182	19.34	16.6945
11	20.62	6.7909	20.54	5.7423	20.89	5.7013
12	22.86	1.4375	21.88	2.2683	22.31	2.1307
Gapdh mRNA	QKI7 Ct value	2ΔCT×100/sum	QKI7 Ct value	2ΔCT×100/sum	QKI7 Ct value	2ΔCT×100/sum
1	23.16	0.9831	23.83	0.6943	23.3	0.8408
2	22.57	1.4798	23.04	1.2005	22.69	1.2833
3	22.09	2.0639	22.14	2.2402	21.93	2.1733
4	21.61	2.8786	21.65	3.1462	21.85	2.2972
5	21.08	4.1566	21.37	3.8201	21.23	3.5305
6	20.72	5.3346	20.67	6.2057	20.71	5.0626
7	19.74	10.5224	19.84	11.0318	19.33	13.1764
8	19.53	12.1711	19.34	15.6013	19.28	13.6411
9	17.9	37.6712	18.15	35.5949	18.01	32.897
10	19.25	14.7781	19.68	12.3257	19.01	16.4485
11	20.62	5.7175	20.7	6.078	20.39	6.3198
12	21.97	2.2429	22.26	2.0614	21.83	2.3293

[truncated: 4 more sheets: Figure 6, Supplementary Figure 6, Figure 7, Supplementary Figure 7]
